# Supplementary material for: First Molecular Characterization of Sheep Pox Viruses in Northern Ghana, 2023
Source: Viruses. 2025 Jun 21;17(7):875. doi: 10.3390/v17070875 (PMC12300133; doi:10.3390/v17070875)
Supplement: Supplementary file 1 [file viruses-17-00875-s001.zip]

Archive with 1 entries (1 files):
- viruses-3665299-supplementary.pdf
